# Supplementary material for: Preference and willingness to pay for nutritional counseling services in urban Hanoi
Source: F1000Res. 2017 Nov 15;6:223. Originally published 2017 Mar 6. [Version 2] doi: 10.12688/f1000research.10974.2 (PMC5664972; doi:10.12688/f1000research.10974.2)
Supplement: Raw data for Table 1–Table 5 [file f1000research-6-13892-s0000.tgz]

Archive with 1 entries (1 files):
- 98143636-4004-4a97-b115-7cfd78be4307_Dataset_1_(final).xlsx
