# Supplementary material for: Preference and willingness to pay for nutritional counseling services in urban Hanoi
Source: F1000Res. 2017 Nov 15;6:223. Originally published 2017 Mar 6. [Version 2] doi: 10.12688/f1000research.10974.2 (PMC5664972; doi:10.12688/f1000research.10974.2)
Supplement: Raw data for Table 1–Table 5 [file f1000research-6-13892-s0000.tgz › 98143636-4004-4a97-b115-7cfd78be4307_Dataset_1_(final).xlsx]

## Sheet: Datasets
Clients or parents	Sex1	Ethnicity1	Religion1	Education1	Marital1	Job1	Sex2	Ethnicity2	Religion2	Education2	Marital2	Job2	Household income	Children	Age first children	Nutrition status	Who would receive nutrition counseling?	<18 y.o.	Adults	≥60 y.o.	Do not want	Frequency	Communication methods	Face-to-face	Telephone	Mobile apps	Other	specify	Preference	WTP1	200k	400k	800k	100k	50k	max1	WTP2	3mil	6mil	12mil	1.5mil	750k	max2
1	2	1	1	6	2	2	2	1	1	1	1	7	30	1	25	3		1	1	1	0	2		0	1	0	0		1	1	2			1		100	2
2							2	1	1	6	2	2	10	0		2		1	1	1	0	3		1	0	0	0		1	1	1	2				200	2
1	1	1	1	5	2	2	1	1	1	1	1	7	5	1		3		1	0	0	0	2		1	0	0	0		2								2
1	2	1	1	5	2	2	1	1		1	1	7	20	1	23	2		1	0	0	0	4		0	1	0	0		1	2							2
1	2	1	1	5	2	2	2	1	1	1	1	7	5	2	22	3		1	0	0	0	4		1	0	0	0		1	1	1	2				200	1	2			1		1500
2							1	1	2	3	1	2	6			2		1	0	0	0	4		1	0	0	0		1	1	1	1	1			1000	1	2			1		1500
2							1	1	1	6	2	2	16	0		3		0	0	0	0
1	2	1	1	6	2	2	1	1	1	1	1	7		1		3		1	0	0	0	3		1	0	0	0		1	1	2			2	1	50	1	2			2	1	750
2							2	1	1	4	1	2	5			2		0	1	0	0	4		1	0	0	0		1	2							2
1	2	1	1	6	2	2	1	1	1	1	1	7	7	1	23	3		1	0	0	0	2		0	1	0	0		1	2							2
1	2	1	1	6	2	2	1	1	1	1	1	7	7.5	1		3		1	0	0	0	2		1					1	1	2			2	1	50	2
2							2	1	1	4	2	2	30	2	19	3		1	0	0	0	3		0	0	1	0		1	1	1	1	2			400	2
2							2	1	1	4	2	2	10	2	25	3		1	0	0	0	3		1	0	0	0		1	1	1	2				200	1	2			2	1	750
1	2	1	1	4	2	2	2	1	1	1	1	7		3	28	3		0	0	0	1
2							1	1	1	5	2	2	30	1	20	2		1	1	1	0	2		0	1	0	0		2								2
2							2	1	1	6	1	2	20			3		1	0	1	0	3		1	0	0	0		1	1	1	1	2			500	1	1	1	2			6000
1	2	1	1	3	2	2	2	1	1	1	1	7	5	2	24
1	2	1	1	6	2	2	2	1	1	2	1	5		2	32	2		1	0	0	0	3		0	0	1	0		1	1	1	1	2			400	1	2			1		1500
1	2	1	1	4	2	2	1	1	1	1	1	7	6	1		3		1	0	0	0	2		1	0	0	0		1	1	1	1	1			800	1	1	1	1			9000
1	2	1	1	7	2	2	1	1	1	1	1	7	15	1	25	3		1	0	0	0	2		1	1	0	0		1	1	2			2	1	50	2
1	2	1	1	6	2	2	2	1	1	1	1	7	20	2	28	3		1	0	0	0	5		0	0	0	1	bac si gia dinh	1	1	2			1		100	2
1	1	1	1	4	2	2	2	1	1	1	1	7		1		2		1	0	0	0	3		0	1	0	0		1	1	1	2				200	1	1	2				4000
2							2	1	1	5	2	2	15	1		3		0	1	0	0	3		1	0	1	0		1	1	1	2				200	1	2			1		1500
1	2	1	1	4	2	2	1	1	1	1	1	7	7			3		1	0	0	0	4		0	0	1	0		1	2							2
2							2	1	1	4	2	2	3	1	23	2		1	0	0	0	2		1	0	0	0		1	1	2			2	1	50	2
1	2	1	1	6	2	2	1	1	1	1	1	7	10	1	24	4		1	0	0	0	2		1	0	0	0		1	1	1	2					1	1	2				3000
1	2	1	1	3	2	2	1	1	1	1	1	7	7	1	30	3		0	0	0	1
2							2	1	1	6	1	2	9			3		1	0	1	0	5		0	0	1	0		2								2
1	2	1	1	6	2	2	1	1	1	1	1	7	8	1	23	2		1	1	1	0	2		1	0	0	0		1	1	1	2				300	1	2			1		2500
2							1	1	1	4	2	2	6	0		3		1	0	1	0	2		1	0	0	0		1	1	1	2				200	2
2							2	1	2	5	2	2	10	0		3		0	1	0	0	3		0	0	1	0		1	1	2			1		100	1	2			1		2000
2							2	1	1	5	2	2	6			3		1	1	1	0	2		0	1	0	0		1	1	2			2	1	50	2
1	2	1	1	2	2	2	1	1	1	1	1	7	27	3	20	3		1	0	0	0	4		1	0	0	0		2								2
2							1	1	1	6	1	2	12			3		1	0	0	0	2		1	1	0	0		1	1	2			1		100	2
1	2	1	1	5	2	2	2	1	1	1	1	7	20	1		3		1	0	0	0	2		0	0	1	0		1	1	1	2				200	1	2			2	2	500
1	1	1	1	6	2	2	1	1	1	1	1	7	10	1	32	3		1	0	0	0	1		0	1	0	0		1	2							2
1	2	1	1	4	2	2	1	1	1	1	1	7		1		2		1	0	0	0	2		1	0	0	0		1	1	1	1	2			400	1	2			1		1500
1	2	1	1	6	2	2	1	1	1	1	1	7	7	2	27	3		1	0	0	0	2		1	0	0	0		1	1	1	2				200	1	2			1		2000
1	2	1	1	5	2	2	1	1	1	1	1	7	7	2	25	3		1	0	0	0	2		0	1	0	0		1	1	2			1		100	1	2			2	2	700
2							1	1	1	6	1	2	12			3		1	1	1	0	2		1	0	0	0		1	1	2			2	1	90	1	2			1		1500
1	2	1	1	6	2	2	1	1	1	1	1	7	8	2	34	2		1	0	1	0	3		0	1	0	0		1	1	1	1	2			400	2
2							2	1	1	6	2	2	30	2	25	3		1	0	0	0	3		0	1	0	0		1	1	1	2				200	2
2							1	1	1	5	2	2	30	2	27	3		1	0	0	0	4		1	0	0	0		1	1	1	1	1			1000	1	2			1		1500
1	1	1	2	5	2	2	1	1	2	1	1	7	15	1	27	3		1	0	0	0	3		1	0	0	0		1	1	1	2				200	1	2			2	2	500
2							2	1	1	5	1	2	6			3		1	0	0	0	2		1	0	0	0		1	1	1	2				300	1	2			1		2000
2							1	1	1	6	1	2	5			2		0	0	0	1
1	1	1	1	6	2	3	2	1	1	1	1	7	30	1		3		1	1	1	0	5		1	0	0	0		1	1	1	2				200	1	1	2				3000
2							1	1	1	6	1	3	10			3		0	0	0	1	3		0	1	0	0		2								2
2							2	1	1	6	1	3	38			2		1	1	1	0	5		0	0	1	0		1	2							1	2			2	1	750
1	2	1	1	7	2	3	1	1	1	1	1	7	20	2	26	3		1	0	0	0	4		1	0	1	0		1	1	1	2				200	2
1	2	1	1	6	2	3	1	1	1	1	1	7	15	1	25	2		1	0	0	0	3		0	1	0	0		1	1	2			2	1	50	2
1	2	1	1	6	2	3	1	1	1	1	1	7	15	1	25	3		0	0	1	0	4		1	0	0	0		1	1	1	2				200	1	1	2				3000
1	2	1	1	6	2	3	2	1	1	1	1	7	15	1	29	3		1	0	0	0	3		0	1	0	0		1	1	1	2				300	1	2			2	1	1000
2							2	1	1	6	2	3	10	0		3		1	0	0	0	4		1	0	0	0		2								2
1	2	1	1	7	2	3	2	1	1	1	1	7		1	26	2		0	0	0	1
2							2	2	1	6	2	3	9			3		1	1	1	0	2		0	0	1	0		1	2							2
1	2	1	1	6	2	3	2	1	1	1	1	7		1	27	2		1	0	0	0	4		1	0	0	0		1	1	1	1	2			400	1	2			1		1500
2							2	1	1	6	2	3	10	0		3		1	0	0	0	3		0	0	1	0		1	1	2			1		100	1	2			2	2	500
2							2	1	2	5	2	3	20			3		1	0	0	0	2		1	1	0	0		1	1	2			2	1	50	1	2			2	1	750
2							2	1	1	6	2	3	15	1	25	2		1	0	0	0	3		1	0	0	0		1	1	1	2				500	1	2			2	1	1000
1	2	1	1	6	2	3	2	1	1	1	1	7	15	1	25	2		0	0	0	1
2							2	1	1	6	2	3	10			2		1	0	0	0	5		1	0	0	0		2								2
1	2	1	1	6	2	3	1	1	1	1	1	7	10	2	25	1		0	0	0	1	2		0	1	0	0		2								2
2							2	1	1	6	1	3	7			3		0	1	0	0	3		1	0	0	0		1	1	2			1		120	2
1	2	1	1	7	2	3	1	1	1	1	1	7	6.5	1	30	2		1	0	0	0	4		1	0	0	0		1	1	1	2				350	1	2			2	1	750
1	2	1	1	6	2	3	1	1	1	1	1	7	10	1	25	3		1	0	0	0	3		1	0	0	0		1	1	1	2				500	2
1	1	1	1	6	2	3	2	1	1	1	1	7	10	2	32	2		0	0	0	1					1
1	2	1	1	6	2	3	1	1	1	1	1	7	18	2	25	2		1	1	1	0	2		0	1	0	0		1	2							2
2							2	1	1	6	1	3	8			3		1	1	1	0	4		1	1	0	0		1	1	2			1		100	2
1	2	1	1	6	2	3	2	1	1	1	1	7		2	27	1		1	0	0	0	5		1	0	0	0		1	1	2			1		100	2
2							1	1	2	6	2	3	30	1	27	4		1	1	1	0	4		1	0	0	0		1	1	1	2				200	1	1	1	1			10000
1	2	1	1	6	2	3	1	1	1	1	1	7		1
1	2	1	1	5	2	3	1	1	1	1	1	7		1		2		0	0	0	1	4		1	0	0	0		2								2
2							2	1	1	7	1	3	20			3		1	1	1	0	3		0	1	0	0		1	1	1	2				200	2
2							2	1	1	6	2	3	22	2	24	1		1	1	1	0	4		1	0	0	0		1	2							2
1	2	1	1	6	2	3	2	1	1	1	1	7	30	1	24	2		1	1	1	0	4		1	0	0	0		1	1	1	1	2			500	2
1	2	1	1	6	2	3	1	1	1	1	1	7	15	1	26	3		0	0	0	1
2							2	1	1	6	1	3	30			2		1	1	1	0	4		1	0	0	0		1	1	2			1		150	1	1	2				4000
2							1	1	1	7	2	3	28	1	30	2		1	0	0	0	3		1	0	0	0		1	1	1	2				200	1	2			2	1	750
1	2	1	1	6	2	3	2	1	1	1	1	7	5	1	29	2		1	0	0	0	5		1	0	0	0		1	1	1	2				200	2
2							2	1	1	6	2	3	10	0		2		1	0	0	0	2		0	1	0	0		1	2							2
1	2			6	2	3	1			1	1	7	18	2	33	3		1	0	0	0	4		0	1	0	0		1	1	1	1	2			500	2
1	2	1	1	6	5	3	1	1	1	1	1	7		1	29	4		1	0	0	0	5		1	0	0	0		1	1	1	1	2			400	2
1	2	1	1	5	2	3	1	1	1	1	1	7	10	1	31	2		1	0	0	0	2		0	1	1	0		1	1	2			2	1	50	2
1	1	1	1	6	2	3	1	1	1	1	1	7	20	2	25	3		0	0	0	1	2		0	1	0	0		2								2
2							2	1	1	6	2	3	7	0		2		1	1	0	0	2		0	1	0	0		1	1	2			2	2	20	1	2			2	2	300
2							1	1	1	7	2	3	30	1	34	3		1	1	1	0	5		1	0	0	0		1	1	1	1	1			1000	2
1	2	1	1	6	2	3	1	1	1	1	1	7		1	27	2		1	0	0	0	4		1	0	0	0		1	1	1	1	1			1000	2
2							1	2	1	5	1	3	7			4		1	0	0	0	3		0	0	1	0		2								2
1	1	1	1	6	2	3	2	1	1	1	1	7	20	1	29	3		1	0	0	0	5		1	0	0	0		1	1	1	2				300	1	2			2	1	1000
1	1	1	1	6	2	3	2	1	1	1	1	7	20	1	27	2		1	0	0	0	3		0	1	0	0		1	1	2			2	1	50	2
1	2	1	1	6	2	3	1	1	1	1	1	7	10	2	28	2		0	0	0	1
2							1	1	2	5	1	3	10			2		0	0	1	0	3		0	0	1	0		1	1	1	2				200	2
2							2	1	1	7	2	3	7.5	0		2		1	1	1	0	3		1	0	0	0		1	1	1	2				200	1	2			2	1	750
2							1	1	1	6	1	3	7			2		0	1	0	0	2		0	1	0	0		1	2							2
2							2	1	1	6	2	3	10	1	27	3		1	0	0	0	4		1	0	0	0		1	1	1	1	1			800	1	1	2				4000
1	2	1	1	6	2	3	2	1	1	1	1	7	7	1	26	3		1	1	1	0	2		0	1	0	0		1	1	2			2	2	20	2
1	2	1	1	6	2	3	2	1	1	2	1	7	30	2	26	3		1	1	1	0	2		0	1	0	0		2								2
2							2	1	1	7	2	3	4	1	24	1		1	1	1	0	2		0	0	0	0		1	1	1	2				200	1	1	2				3000
2							2	1	1	6	2	3	7	0		2		1	0	0	0	2		1	1	0	0		1	1	1	2				300	2
2							1	1	1	4	2	3	5	2	30	2		1	0	0	0	2		0	0	0	0		1	2							2
1	2	1	1	6	2	3	2	1	1	1	1	7	15			3		1	0	0	0	2		1	0	0	0		1	1	2			1		100	1	2			1		1500
2							1	1	1	6	2	3	7	0		2		0	0	0	1	2		0	1	0	0		2								2
2							1	1	1	6	1	3	7			2		1	0	0	0	2		1	0	0	0		1	1	1	2				200	1	2			1		2000
1	2	1	1	5	2	3	2	1	1	1	1	7	10	2	27	3		1	0	0	0	2		0	0	1	0		1	1	1	2				300	1	1	2				4000
1	2	1	1	7	2	3	1	1	1	1	1	7		1		3		0	0	0	1
1	2	1	1	5	2	3	2	1	1	1	1	7	10	1	24	3		1	0	0	0	2		1	0	0	0		1	2							1	2			1		2000
1	2	1	1	7	2	3	2	1	1	1	1	7	30	2	27	3		1	0	0	0	2		1	1	0	0		1	1	2			1		100	2
2							2	1	1	6	2	3	20			4		1	0	0	0	5		1	0	0	0		1	1	2			1		100	2
2							1	2	1	7	1	3	15			3		0	1	0	0	5		0	1	0	0		1	1	1	2				300	2
2							2	1	1	6	2	3	15	0		3		1	0	0	0	2		1	1	0	0		1	1	2			2	1	50	2
1	2	1	1	6	2	3	2	1	1	1	1	7	30	1	25	3		1	1	1	0	2		0	1	0	0		1	1	2			2	1	50	2
2							2	1	1	5	1	3	10			2		0	1	1	0	2		0	1	0	0		1	1	2			1		100	1	2			2	1	750
1	2	1	1	5	2	3	2	1	1	1	1	7	20	1	20	3		1	1	1	0	2		0	1	0	0		1	2							2
1	2	1	1	6	2	3	2	1	1	1	1	7	7	1	25	2		1	0	0	0	2		0	1	0	0		2								2
2							1	1	1	5	1	3	10			2		1	1	0	0	5		0	0	1	0		1	1	1	2				200	2
1	2	1	1	6	2	3	1	1	1	1	1	7	15	1	30	2		1	0	0	0	5		1	1	1	0		1	1	2			2	1	50	1	2			2	1	750
2							2	1	1	6	1	3	15			3		1	0	1	0	5		0	0	1	0		1	2							2
1	2	1	1	6	2	3	2	1	1	1	1	7				3		1	0	0	0	2		1	1	0	0		1	1	2			2	1	50	2
2							2	1	1	7	1	3	17	0		3		0	0	0	1																2
1	1	1	1	6	2	3	1	1	1				10	1	26	2		0	0	0	0	2		1	0	0	0		1	1	2	2		1		100	1	2			2	2	500
2							2	1	1	6	2	3	30	0		4		0	0	0	1
1	2	1	1	5	2	3	2	1	1	1	1	7	10	2		3		1	0	0	0	3		1	0	0	0		1	1	2			1		100	1	2			2	1	750
2							2	1	1	6	1	3	25			1		1	1	0	0	4		0	1	0	0		1	1	2			2	1	70	2
1	2	1	1	5	2	3	2	1	1	1	1	7	10	1	33
1	1	1	1	6	2	3	2	1	1	1	1	7	10	1	27
1	2	1	1	6	2	3	1	1	1	1	1	7	20	2	26	2		1	0	0	0	3		1	0	0	0		1	1	1	2				200	2
2							2	1	1	5	2	3	10	1	30	2		1	0	0	0	2		0	1	0	0		1	1	2			2	1	50	2
2							2	1	1	6	2	3	4	0		3		1	0	0	0	2		0	1	0	0		2								2
1	2	1	1	6	2	3	1	1	1	1	1	7	15	2	28	3		1	0	0	0	4		1	0	0	0		1	1	1	2				200	2
1	2	1	2	6	2	3	2	1	2	1	1	7	17	1	27	3		1	0	0	0	3		1	0	0	0		1	1	2			2	1	50	1	2			1		1500
1	2	1	1	5	2	3	1	1	1	1	1	7	10	1	27	2		1	0	0	0	3		1	0	0	0		1	2							2
2							2	1	1	5	2	3	18	0		2		0	0	0	1
1	2	1	1	6	2	3	2	1	1	1	1	7	120	1	26	1		1	1	1	0	2		1	0	0	0		2								2
1	2	1	1	6	2	3	2	1	1	1	1	7	35	1	27	2		1	1	0	0	2		1	0	0	0		2								1	1	2				300
2							2	1	1	7	2	3	30	0		2		1	0	0	0	2		0	0	1	0		1	1	2			2	1	50	2
1	2	1	1	6	2	3	1	1	1	1	1	7	15	2	25	3		1	0	0	0	5		1	0	0	0		1	1	2			1		120	2
2							2	1	1	6	2	3	5	0		2		1	0	0	0	5		1	0	0	0		2								2
2							2	1	1	6	2	3	10	0		3		1	0	1	0	4		1	0	0	0		1	1	1	2				200	1	2			2	2	500
1	2	1	1	6	2	3	2	1	1	1	1	7	15	2	25	3		1	0	0	0	2		1	0	0	0		2								2
2							2	1	1	7	2	3	20	0		3		1	1	1	0	3		0	1	0	0		1	2							2
1	2	1	1	6	2	3	1	1	1	1	1	7	13	1	28
1	1	1	1	7	2	3	1	1	1	1	1	7	30	1	29	2		0	0	0	1
1	2	1	1	6	2	3	1	1	1	1	1	7	30	1	28	3		1	0	0	0	2		1	1	0	0		1	1	1	2				200	1	1	1	2			6000
2							1	1	1	6	1	3	28			2		0	1	0	0	5		1	0	0	0		1	1	1	2				100	2
1	2	1	1	6	2	3	2	1	1	1	1	7	40	2	28	3		1	1	1	0	2		1	1	0	0		1	1	1	2				200	2
1	1	1	1	7	2	3	1	1	1	1	1	7	10	2	36	3		1	0	0	0	2		0	1	0	0		1	1	2			2	2	30	2
2							2	1	1	7	1	3	20			3		1	1	1	0	2		0	1	0	0		1	1	1	2				200	2
2							2	1	1	6	2	3	10	0		3		1	0	0	0	3		1	0	0	0		1	1	2			1		100	1	2			2	1	750
1	2	1	1	6	2	3	1	1	1	1	2	7	6	2	24	4		1	0	0	0	2		1	0	0	0		1	1	2			2	1	50	1	2			2	1	1000
1	2	1	1	6	2	3	1	1	1	1	1	7	10	1	25	3		0	0	0	1
2							2	1	1	7	1	3	5			3		1	0	0	0	2		1	1	0	0		2								2
1	2	1	1	6	1	3	2	1	1	2	1	7	18			2		1	1	1	0	1					1	email	1	1	1	2				200	1	1	2				3000
2							2	1	1	5	2	3	15	0		2		1	0	0	0	2		0	1	0	0		2								2
1	2	1	1	7	2	3	2	1	1	1	1	7	10	1	29	3		1	0	0	0	2		1	0	0	0		1	1	1	1	2			400	2
1	2	1	1	7	2	3	2	1	1	1	1	7	15	2		3		1	1	1	0	2		0	1	0	0		1	1	1	2				200	1	2			2	1	750
1	2	1	1	6	2	3	1	1	1	1	1	7	20	2	28	3		0	0	0	1
2							2	1	1	6	1	3	3			3		0	0	0	1
1	2	1	1	7	2	3	2	1	1	1	1	7	15	2	26	2		0	0	0	1
2							2	1	1	6	2	3	20	1	28	2		1	0	0	0	3		0	0	1	0		2								2
1	2	1	1	6	2	3	2	1	1	1	1	7	20	1	30	4		0	0	0	1
1	2	1	1	6	2	3	2	1	1	1	1	7		1		3		1	1	1	0	2		1	0	0	0		1	1	1	2				200	1	2			2	1	750
1	2	1	1	6	2	3	2	1	1	1	1	7	10	2	23	3		0	0	0	1
1	2	1	1	6	2	3	2	1	1	1	1	7	8	1	24	1		1	0	0	0	3		1	0	0	0		1	1	1	2				200	2
1	2	1	1	5	2	3	2	1	1	1	1	7	15	2	23	3		1	1	1	0	2		0	1	0	0		1	2							2
2							2	1	1	7	2	3	30	2	28	2		0	0	1	0	3		0	1	0	0		1	1	1	2					1	2			1		1500
1	2	1	1	6	2	3	2	1	1	1	1	7	20	2	23	3		1	0	0	0	5		1	0	0	0		1	1	1	2				300	2
1	2	1	1	6	2	3	1	1	1	1	1	7		2		3		1	0	0	0	4		1	0	0	0		1	2							2
2							2	1	1	5	2	3	8	1	25	3		0	0	0	1
1	1	1	1	6	2	3	2	1	1	1	1	7	40	2	29	1		1	1	0	0	5		1	0	0	0		1	1	1	2				200	1	2			2	1	750
1	2	1	1	6	2	3	1	1	1	2	1	7	30	2		3		1	0	0	0	3		1	0	0	0		1	1	1	2				200	2
2							2	1	1	6	2	3	10	1	27	2		0	0	0	1			0	0	0	0		2								2
1	2	1	1	6	2	3	2	1	1	1	1	7	20	1	27	3		1	0	1	0	3		1	0	0	0		1	1	1	1	1			1000	1	1	1	1			10000
2							2	1	1	5	2	3	8	0		2		1	1	1	0	3		1	1	0	0		2								2
2							2	1	1	6	1	3	18			3		1	1	1	0	1					1	emal	1	1	1	2				200	1	1	2				3000
1	2	1	1	5	4	3	2	1	1	2	1	7	7	1	20	4		0	0	0	1								2								2
1	2	1	1	6	2	3	1	1	1	1	1	7	10	1	27	3		0	0	0	1
1	2	1	1	6	1	3	2	1	1	1	1	7	60			3		1	1	1	0	2		1	0	0	0		1	1	1	2				200	2
1	1	1	1	6	2	3	2	1	1	1	1	7	10	1	27	3		0	0	0	1
2							2	1	1	7	2	3	7	2	25
2							2	1	1	6	1	3	20			4		1	1	0	0	4		1	0	0	0		1	1	1	2				200	1	2			1		1500
2							2	1	1	6	1	3	24			2		1	0	0	0	3		1	0	0	0		1	1	1	2				300	1	2			2	1	1000
2							1	1	1	6	1	3	7			2		0	1	0	0	4		1	0	0	0		1	1	2			1		150	2
1	2	1	1	7	2	3	2	1	1	3	1	5	20	1	24	2		1	0	0	0	2		1	0	0	0		1	1	1	2				200	2
1	2	1	1	5	2	3	2	1	1	1	1	7	30	1	32	4		1	1	1	0	2		1	0	0	0		1	1	2			1		100	2
1	1	1	1	7	2	3	2	1	1	1	1	7	12	1	27	2		1	0	0	0	2		1	0	0	0		1	1	1	1	2			400	1	1	2				3000
2							2	2	1	4	1	3	4			3		1	0	0	0	3		1	0	0	0		2								2
1	2	1	1	6	2	3	1	1	1	1	1	7	15	1	27	2		1	0	0	0	2		0	1	0	0		1	1	2			2	2	20	1	2			2	2	200
2							2	1	1	5	2	3	12	1	34	4		1	0	0	0	5		1	0	0	0		1	1	1	2				300	2
2							1	1	1	7	2	3	11	2	32	1		0	0	0	1
2							2	1	1	5	1	3	25			3		1	1	1	0	4		1	0	0	1	email	1	1	2			1		100	1	2			2	2	500
2							1	1	1	6	1	3	7			3		0	0	0	1	2		0	0	0	0		2								2
1	2	1	1	7	2	3	1	1	1	1	1	7	20	1	31	3		1	0	1	0	4		1	0	0	0		1	1	1	2				200	1	2			2	2	300
1	2	1	1	6	2	3	2	1	1	1	1	7	10	1		2		1	0	0	0	2		1	0	0	0		2								2
2							1	1	1	6	2	3	30	1	22	3		1	1	1	0	3		0	0	1	0		1	1	1	2				200	1	2			2	1	1000
1	2	1	1	7	2	3	2	1	1	1	1	7	10	1	29
1	1	1	1	6	2	3	1	1	1	1	1	7	7.5	1	25	2		1	0	0	0	3		0	1	1	0		1	1	1	1	2			400	1	1	2				3000
1	2	1	1	5	2	3	1	1	1	1	1	7	10	2	21	3		1	0	0	0	3		1	0	0	0		1	1	1	2				200	2
1	2	1	1	7	2	3	2	1	1	1	1	7		2		3		0	0	0	1
1	2	1	1	7	2	3	2	1	1	1	1	7	20	1	26	3		0	1	0	0	3		1	0	0	0		1	1	1	2				300	1	2			2	2	500
1	2	1	1	5	2	3	1	1	1	1	1	7	12	1	24	3		1	0	0	0	2		1	0	0	0		2								2
2							2	1	1	6	1	3	15			3		1	1	1	0	3		0	0	1	0		1	1	2			1		100	1	2			2	2	500
2							2	1	1	6	1	3	7			3		0	1	0	0	5		1	0	0	0		2								2
2							1	1	1	6	2	3	20	2	27	2		1	1	1	0	3		1	0	0	0		2								2
1	2	1	1	7	2	3	1	1	1	1	1	7	30	1	29	3		1	0	0	0	5		1	0	0	0		2								2
2							2	1	1	6	1	3	30			1		1	1	1	0	4		1	1	0	0		1	1	2			1		150	1	2			2	1	750
2							2	1	1	6	1	3	30			3		0	0	1	0	2		0	0	1	0		1	1	1	2				100	1	2			2	1	100
1	2	1	1	6	2	3	1	1	1	1	1	7		2	29	2		1	0	0	0	2		0	1	0	0		1	1	2			1		100	1	2			1		1500
1	2	1	1	7	2	3	2	1	1	1	1	7	9	2	32			0	0	0	0								2								2
2							2	1	1	6	1	3	5			3		1	0	0	0	4		1	0	0	0		1	1	1	2				300	1	2			2	1	1000
2							1	1	1	6	2	3	10	0		2		0	0	0	1	4		0	1	0	0		2								2
1	2	1	1	5	2	3	2	1	1	1	1	7	10	2	28	3		1	0	0	0	4		1	0	0	0		1	1	2			1		190	2
2							2	1	1	6	2	3	15	0		2		1	1	1	0	2		0	1	0	0		2								2
1	2	1	1	6	2	3	2	1	1	1	1	7	20	1	25	2		1	1	1	0	2		1	0	0	0		2								2
1	2	1	1	6	2	3	2	1	1	1	1	7	10	1	33	2		1	0	0	0	5		1	0	0	0		2								2
2							2	1	1	6	1	3	5			2		1	0	0	0	2		1	1	0	0		2								2
1	2	1	1	5	2	3	2	1	1	1	1	7	20	1	29	2		0	0	0	1
2							2	1	1	6	2	3	30	0		2		1	0	0	0	3		1	0	0	0		1	1	1	2				200	1	2			2	1	1000
1	2	1	1	6	2	3	1	1	1	1	1	7	30	1	27	3		1	1	1	0	2		0	1	0	0		1	1	1	2				200	2
1	2	1	1	7	2	3	1	1	1	1	1	7	15	1	33	3		1	0	0	0	4		1	0	0	0		1	1	1	2				200	2
2							2	1	1	6	2	3	20			2		1	0	1	0	2		0	1	0	0		1	1	1	1	2			500	1	1	2				3000
2							1	1	1	7	1	3	80			4		0	1	0	0	3		0	1	0	0		1	1	1	1	2			400	1	2			2	1	800
1	2	1	1	6	2	3	2	1	1	1	1	7	10	1	36	3		0	0	0	1
1	2	1	1	6	2	3	2	1	1	1	1	7	15	1	25	3		1	1	1	0	2		0	1	0	0		1	1	2			2	2	30	2
1	2	1	1	6	2	3	2	1	1	2	1	7	5	2	24	2		1	1	1	0	3		1	0	0	0		1	1	1	2				200	1	2			1		1500
2							2	1	1	6	2	3	7	0		4		1	1	1	0	3		1	0	0	0		1	1	1	1	2			500	1	2			1		2000
1	1	1	1	6	2	3	1	1	1	1	1	5	15	2	29	2		1	0	0	0	5		1	0	0	0		2								2
2							2	1	1	6	2	3	12	1	22	2		1	1	1	0	3		1	0	0	0		1	1	1	2				200	1	2			1		1500
1	2	1	1	7	4	3	2	1	1	3	1	5	10	2	28	2		1	1	1	0	4		1	0	0	0		1	1	1	2				200	1	2			1		2000
2							2	1	1	6	1	5	5			3		0	0	0	1
2							2	1	1	4	1	5	8			2		0	0	1	0	4		1	0	0	0		1	1	2			1		100	2
2							2	1	1	4	1	5	3.5			3		1	0	0	0	3		1	0	0	0		1	1	1	2				200	1	2			1		2000
2							1	1	1	4	1	5	15			2		1	1	1	0	3		1	0	0	0		1	1	1	2				300	1	2			1		2000
2							1	1	1	4	1	5	10			3		1	1	1	0	1		0	1	1	0		2								2
2							1	1	1	4	1	5	15			2		1	0	1	0	2		1	0	0	0		1	1	1	2				200	1	1	2				4000
2							2	1	1	4	1	5	1			2		1	1	1	0	3		1	1	0	0		1	1	1	1	2			500	1	1	2				4000
2							2	1	1	4	1	5	10			3		1	0	0	0	3		1	0	0	0		1	1	1	2				200	1	2			1		1500
2							1	1	1	4	1	5	2			2		1	1	0	0	3		0	0	1	0		2								2
2							1	1	1	4	1	5	8			2		1	0	1	0	3		1	0	0	0		1	1	2			2	1	50	2
2							2	1	1	6	1	5				3		0	1	0	0	3		1	0	0	0		1	1	2			1		100	1	2			2	2	100
2							2	1	1	4	1	5	15			2		1	0	1	0	2		0	1	0	0		1	1	1	2				200	1	1	2				5000
2							2	1	1	4	1	5	10			3		1	1	1	0	4		1	0	0	0		1	2							2
2							1	2	1	4	1	5	25			1		0	1	0	0	4		0	0	1	0		1	1	2			2	2	10	2
1	2	1	1	6	2	5	2	1	1	1	1	7		1	20	3		1	0	0	0	2		1	0	0	0		2								2
2							2	1	1	4	1	5	10			3		1	1	1	0	3		0	1	0	0		1	1	1	2				200	1	2			2	1	750
2							2	1	1	3	1	5	15			3		1	0	1	0	3		1	0	0	0		1	1	1	1	2			600	1	1	2				4000
2							1	1	1	4	1	5	10			3		1	0	1	0	2		0	1	1	0		1	1	2			1		100	1	2			2	1	750
2							1	1	1	4	1	5	20			2		1	1	0	0	2		1	1	0	0		1	1	1	1	1			5000	1	1	1	2			5000
2							1	1	1	4	1	5	16			2		0	1	0	0	2		0	0	1	0		1	1	2			1		100	2
2							1	1	1	6	1	5	30			3		1	1	1	0	4		1	0	0	0		2								2
2							2	1	1	6	1	5	2.5			2		1	0	1	0	4		1	0	0	0		1	1	1	1	2			500	1	2			2	2	500
2							1	1	1	4	1	5	6			2		0	0	1	0	2		0	0	1	0		1	1	2			2	2	20	2
2							2	2	1	4	1	5	10			3		1	0	0	0	1		1	0	0	0		1	1	2			2	1	50	1	2			2	2	300
2							1	1	1	4	1	5	30			3		1	1	1	0	3		1	0	1	0		1	1	1	1	1			1000	2
2							2	1	1	4	1	5	13			3		1	1	1	0	3		0	1	0	0		2								2
2							1	1	1	4	1	5	10			3		1	0	0	0	4		1	0	0	0		1	1	2			1		100	2
2							2	1	1	6	1	5	2			3		1	1	0	0	4		1	0	0	0		1	2							2
2							1	1	1	4	1	5	2			2		1	1	0	0	3		1	0	0	0		1	1	2			1		100	1	2			1		1500
2							1	1	1	4	1	5	12			2		0	1	0	0	2		1	0	0	0		1	1	1	2				200	1	1	1	2			6000
2							2	1	1	4	1	5	4			3		1	0	1	0	2		1	0	0	0		1	1	1	2				200	1	1	2				3000
2							2	1	1	4	1	5	15			3		1	0	0	0	2		0	0	1	0		1	1	1	2				200	1	2			2	1	750
2							2	1	1	4	1	5	5			3		1	0	0	0	5		1	0	0	0		1	1	1	1	2			500	1	2			2	1	1000
2							2	1	1	4	1	5	3			2		0	0	0	1			1	1	0	0		1	1	2			1		100	2
2							1	1	1	4	1	5				3		0	1	0	0	3		0	0	1	0		2								2
2							2	1	1	4	1	5	5			3		1	1	1	0	3		0	0	1	0		1	2							1	2			2	1	750
2							2	1	1	4	1	5	20			2		0	0	0	1
2							2	1	1	4	1	5	2			2		1	0	0	0	3		1	0	0	0		2								2
2							2	1	1	4	1	5	1			2		1	1	1	0	3		1	0	0	0		1	1	1	2				200	1	2			1		1500
2							2	1	1	4	1	5	15			2		0	0	0	1
2							1	1	1	6	1	5	20			3		1	0	0	0	2		1	0	0	0		1	1	2			2	1	50	1	2			2	1	750
2							2	1	1	6	1	5				3		0	0	0	1
2							2	1	1	4	1	5	30			3		1	1	1	0	2		0	1	0	0		1	1	2			1		100	1	2			1		1500
2							2	1	1	6	1	5	10			2		1	0	0	0	5		1	0	0	0		1	1	1	2				200	1	2			2	2	500
2							2	1	1	5	1	5	20			1		1	1	1	0	5		0	0	1	0		1	2							1	2			2	2	0
2							2	1	1	6	1	5	5
2							1	1	1	4	1	5				2		1	1	0	0	2		1	1	1	0		1	1	2			1		100	1	2			2	2	200
2							2	1	1	3	1	5	5			3		1	0	0	0	4		1	0	0	0		1	1	1	1	1			2000	1	1	1	2			6000
2							2	1	2	6	1	5	20			3		1	1	1	0	3		1	0	0	0		1	1	1	1	2			500	2
2							2	1	1	4	1	5	15			3		0	1	0	0	2		0	1	0	0		1	2							1	1	2				5000
2							2	1	1	4	1	5	6			2		1	1	0	0	3		1	0	0	0		1	1	1	2				300	1	2			1		1500
2							1	1	1	4	1	5	8			3		1	1	1	0	4		0	0	1	0		1	1	2			2	1	50	1	2			1		1550
2							2	1	1	6	1	5	12			2		1	1	1	0	4		1	0	0	0		1	1	1	1	1			800	2
2							2	1	1	4	1	5	10			3		1	1	1	0	3		0	1	0	0		1	1	2			2	1	50	1	2			2	2	300
2							1	1	1	4	1	5	35			2		1	1	1	0	2		1	1	1	0		1	1	2			1		100	1	1	1	2			7000
2							2	1	1	4	1	5				2		0	1	0	0	2							1	1	1	2				200	1	2			1		1500
2							1	1	1	4	1	5				5		1	0	0	0	3		0	0	1	0		1	1	1	1	2			500	2
2							2	1	1	4	1	5	20			4		1	0	0	0	4		1	0	0	0		1	1	1	2					1	2			2	1	1000
2							2	1	1	4	1	5	15			2		1	1	1	0	4		1	0	0	0		1	1	1	2				200	1	1	2				3000
2							1	1	1	4	1	5	12.5			2		0	1	1	0	2		1	1	0	0		2								2
2							2	1	1	6	1	5	10			3		1	1	0	0	3		1	0	0	0		1	2							1	2			2	1	750
2							1	1	1	4	1	5	4			2		1	0	0	0	3		1	0	0	0		1	2							2
2							1	1	1	4	1	5	6			3		1	0	0	0	2		0	1	0	0		1	2							1	2			1		1500
2							2	1	1	4	1	5	12			2		1	1	1	0	2		1	0	0	0		1	2							2
2							2	1	1	6	1	5	5			3		1	1	1	0	4		1	0	0	0		1	2							2
2							2	1	1	4	1	5	20			3		1	1	1	0	2		0	0	1	0		1	1	2			1		100	1	1	2				3000
2							2	1	1	6	1	5	7			3		1	0	0	0	2		1	0	0	0		1	1	1	2				200	2
2							2	1	1	4	1	5	15			2		1	1	1	0	4		1	0	0	0		1	1	2			2	1	50	2
2							1	1	1	4	1	5	20			3		1	1	1	0	5		1	1	1	0		2								2
2							1	1	2	4	1	5	6			4		1	0	0	0	4		1	0	0	0		2								1	2			2	1	750
2							2	1	1	4	1	5	10			4		1	0	0	0	2		1	0	0	0		1	1	2			1		100	1	2			2	1	1000
2							2	1	1	4	1	5	10			2		1	1	0	0	4		1	0	0	0		1	1	1	2				200	2
2							2	1	1	4	1	5	1			1		1	0	1	0	2		0	0	1	0		1	1	1	2				200	1	1	2				5000
2							1	1	1	4	1	5	10			3		0	1	0	0	5		1	0	0	0		1	1	1	1	2			500	1	2			1		1500
2							1	1	1	4	1	5	2			3		1	0	0	0	3		1	0	0	0		1	1	2			2	1	50	2
2							2	1	1	4	1	5	10			2		1	0	0	0	4		1	0	0	0		1	1	2			1		100	1	1	2				3000
2							1	1	1	4	1	5	10			3		1	1	1	0	3		1	0	0	0		1	1	1	2				300	1	2			1		2000
2							2	1	1	3	1	5	20			2		1	0	0	0	2		1	0	0	0		1	1	2			1		150	1	2			1		1500
2							1	1	1	4	1	5	20			3		1	0	0	0	4		1	0	0	0		1	1	2			1		100	1	2			2	1	1000
2							1	1	1	4	1	5	30			2		1	1	1	0	2		0	1	0	0		2								2
2							1	1	1	6	1	5	4			2		0	0	0	1								2								2
2							2	1	1	4	1	5	10			3		1	0	1	0	2		0	1	1	0		1	1	2			1		1100	1	2			2	1	1000
2							2	1	1	6	1	5				3		0	0	0	1
2							1	1	1	4	1	5	5			3		1	1	1	0	5		1	0	0	0		1	1	1	2				200	1	2			2	1	1000
2							1	2	1	7	1	5	10			3		1	1	1	0	3		1	0	0	0		1	1	1	1	2			400	1	2			2	1	750
2							2	1	1	6	1	5	18			1		1	0	1	0	2		1	0	1	0		1	2							2
2							2	1	1	6	1	5				2		0	0	0	1
2							2	1	1	6	1	5				3		1	1	0	0	5		1	0	0	0		1	2							2
2							2	1	1	6	1	5	70			3		0	1	0	0	4		1	0	0	0		1	1	1	2				250	1	2			1		2000
2							2	1	1	4	1	5	12			3		1	1	1	0	2		1	0	0	0		1	1	2			1		100	1	2			2	1	750
2							1	1	1	4	1	5	10			3		0	1	0	0	4		1	0	0	0		1	1	1	2				200	2
2							1	1	1	5	1	5	10			2		1	1	1	0	2		1	0	0	0		1	2							2
2							1	1	1	4	1	5	0.9			2		0	0	0	1
2							2	1	1	6	1	5				3		0	1	0	0	4		1	0	0	0		1	1	1	2				200	1	2			2	1	750
2							2	1	1	4	1	5	1.8			3		0	1	0	0	2		0	1	0	0		2								2
2							2	1	1	4	1	5	26			2		0	1	0	0	2		1	0	0	0		2								1	2			1		2000
2							2	1	1	4	1	5	10			2		0	1	0	0	3		1	0	0	0		1	1	1	2				300	1	2			1		2000
2							2	1	1	4	1	5	10			2		1	0	1	0	3		0	0	1	0		1	1	1	2				200	1	2			1		1500
2							1	1	1	4	1	5	15			3		1	0	0	0	3		1	1	1	0		2								2
2							2	1	1	4	1	5	40			2		1	0	0	0	2		1	0	0	0		1	1	1	2				300	2
2							2	1	1	6	1	5	2			4		1	1	1	0	2		0	0	1	0		1	1	1	2				300	1	2			1		2000
2							1	1	1	4	1	5	4			3		1	0	0	0	4		1	0	0	0		1	1	2			1		100	1	2			2	1	750
2							2	1	1	4	1	5	2			3		1	1	1	0	2		1	1	0	0		1	1	1	2				200	1	1	2				3000
2							2	1	1	7	1	5				3						3		1	0	0	0		1	1	2			1		100	1	1	2				3000
2							2	1	1	4	1	5	2.5			3		1	0	1	0	4		1	0	0	0		1	1	1	2				350	1	2			2	2	700
2							2	1	1	4	1	5	15			3		0	0	1	0	3		1	0	1	0		1	1	1	1	2			400	1	1	2				5000
2							2	1	1	4	1	5	15			2		1	1	0	0	3		0	1	1	0		1	1	2			2	1	50	2
2							1	1	1	4	1	5	20			3		0	0	0	1	4		0	1	0	0		2								2
2							2	1	1	6	1	5				3		0	1	0	0	4		1	0	0	0		1	1	1	1	2			400	1	2			2	1	750
2							1	2	1	4	1	5	20			3		1	1	1	0	4		1	0	0	0		1	2							2
2							1	1	2	4	1	5	20			3		0	0	0	1
2							2	1	1	4	1	5	10			3		1	1	0	0	4		0	0	1	0		1	2							1	2			1		1500
2							1	1	1	4	1	5	7			1		1	0	0	0	3		0	1	0	0		2								2
2							2	1	1	4	1	5	15			3		0	0	0	1
2							2	1	1	4	1	5	10			2		1	0	0	0	3		0	0	0	0		2								2
2							2	1	1	4	1	5	14			3		1	0	0	0	2		0	1	0	0		1	1	2			1		100	1	1	2				3500
2							1	1	1	4	1	5	3			3		1	1	1	0	3		0	0	1	0		1	1	1	2				300	1	2			1		2000
2							2	2	1	4	1	5	20			3		0	1	0	0	3		1	0	0	0		1	1	1	2				300	1	1	2				4000
2							1	1	1	4	1	5	5			2		1	0	1	0	4		1	0	0	0		2								1	2			2	1	1000
2							2	1	1	4	1	5	3			2		1	0	0	0	3		1	0	0	0		2								2
2							1	1	1	4	1	5	2.5			3		1	0	0	0	3		1	0	0	0		2								2
2							1	1	1	4	1	5	14			3		0	0	0	1			0	0	0	0
2							2	1	1	4	1	5	8			3		1	1	1	0	3		1	0	0	0		1	1	1	2				300	2
2							1	1	1	4	1	5	1.7			4		0	1	0	0	3		1	0	0	0		1	1	2			1		150	1	2			2	2	600
2							2	1	1	4	1	5	3			2		1	1	1	0	2		1	0	0	0		1	1	2			2	1	50	1	2			2	1	1000
2							2	1	1	4	1	5	15			2		0	0	0	1
2							2	1	1	3	1	5	30			2		1	0	0	0	2		0	1	0	0		2								2
2							2	1	1	4	1	5	10			2		1	1	1	0	2		0	1	0	0		1	1	1	2				200	1	2			1		1500
2							2	1	1	4	1	5	15			2		1	1	1	0	3		0	0	1	0		1	1	2			1		100	1	2			2	2	500
2							1	1	1	4	1	5	8			3		1	0	0	0	4		1	0	0	0		1	1	1	2				200	2
2							1	1	1	4	1	5	7			3		0	0	1	0	4		1	0	0	0		1	1	2			1		100	2
2							2	1	1	4	1	5	25			3		1	1	1	0	3		0	1	0	0		2								2
2							1	1	1	4	1	5	2			2		1	1	1	0	2		0	1	0	0		1	2							2
2							2	1	1	4	1	5	6			3		1	1	1	0	3		1	0	0	0		2								2
2							1	1	1	4	1	5	2			2		1	1	1	0	3		1	0	0	0		1	1	2			1		100	1	2			1		1500
2							2	1	1	3	1	5				3		0	0	0	1
2							2	1	1	4	1	5	15			3		1	0	1	0	3		1	0	0	0		1	1	2			1		100	1	2			1		1500
2							2	1	1	4	1	5	10			4		1	1	1	0	2		1	0	0	0		1	2
2							1	1	1	4	1	5	5			2		1	1	1	0	2		0	0	0	0		1	2							1	2			2	2	0
2							2	1	1	4	1	5	6			3		1	0	1	0	3		0	1	0	0		1	1	2			1		100	2
2							2	1	1	6	1	5				2		0	1	0	0	3		1	0	0	0		1	1	2			1		100	1	2			2	1	750
2							1	1	1	6	1	5	4			2		0	0	0	1	3		1	1	0	0		2								2
2							1	1	2	4	1	5	6			3		0	1	0	0	2		0	0	1	0		1	1	2			2	2	30	2
2							2	1	1	4	1	5	4			2		1	0	1	0	3		1	0	0	0		1	1	2			1		100	1	1	2				3000
2							2	1	1	4	1	5	5			3		0	1	0	0	2		1	0	0	0		1	2							2
2							2	1	1	4	1	5	2			3		1	0	0	0	2		1	0	0	0		1	1	2			1		150	1	2			1		1500
2							1	1	1	4	1	5	14			2		1	0	1	0	4		1	0	0	0		1	1	2			2	1	50	1	1	2				5000
2							2	1	1	4	1	5	10			4		1	1	0	0	1		1	0	0	0		1	1	1	1	1			1000	1	1	1	2			7000
2							2	1	1	4	1	5	9			3		1	0	0	0	3		1	0	0	0		2								2
2							2	1	1	4	1	5	10			1		1	1	1	0	3		1	0	0	0		2								2
2							2	1	1	4	1	5				3		1	0	1	0	2		1	0	0	0		1	1	2			1		100	2
2							1	1	1	4	1	5	5			2		1	0	0	0	2		0	1	0	0		2								2
2							1	1	1	4	1	5	15			2		1	1	1	0	4		1	0	1	0		2								2
2							2	1	1	4	1	5	10			3		0	1	0	0	2		0	0	1	0		1	1	1	2				300	1	2			2	1	1000
2							2	1	1	4	1	5	40			2		1	1	1	0	3		1	0	0	0		1	1	1	1	2			500	1	2			1		2000
1	1	1	1	4	1	5	1	1	1	2	1	5	600			2		1	1	1	0	2		0	0	1	0		1	1	1	1	2			400	1	1	2				5000
2							2	1	1	2	1	5	8			2		1	0	0	0	3		1	0	0	0		1	1	2			1		100	2
2							1	1	1	6	1	5	9			2		1	0	1	0	1		0	1	0	0		1	1	2			1		100	1	2			1		1500
2							2	1	1	4	1	5	13			3		1	0	0	0	3		0	0	0	0		1	1	2			1		100	2
2							2	1	1	4	1	5	8			4		1	1	0	0	2		1	0	0	0		1	1	2			1		100	2
1	2	1	1	5	2	4	2	1	1	1	1	7	17	1	24	3		1	0	0	0	2		1	0	0	0		1	1	1	1	2			500	1	2			1		2000
2							2	1	1	6	1	1	13			3		0	0	1	0	2		0	0	0	0		2								2
2							1	1	1	4	1	4	7			1		0	0	1	0	2		0	0	1	0		1	1	1	2				200	1	2			1		1500
2							2	1	1	6	1	6	4			4		1	0	0	0	2		1	0	0	0		1	1	2			1		100	2
2							2	1	1	5	2	6	8	0		3		1	1	1	0	2		1	0	0	0		1	1	2			2	1	50
2							2	1	1	5	2	4	10	1	25	3		1	0	0	0	4		1	0	0	0		1	1	1	1	2			400	1	1	2				3000
2							1	1	1	3	1	1	99			2		1	1	1	0	2		1	0	0	0		2								2
1	2	1	1	7	2	4	2	1	1	1	1	7	10	1	30	3		1	0	0	0	2		1	0	0	0		1	1	1	2				200	2
2							2	1	1	6	2	6	30	0		3		1	1	1	0	4		1	1	0	0		1	1	2			1		100	2
1	2	1	1	4	2	1	1	1	1	1	1	7	5	1	25	3		1	0	0	0	2		0	1	0	0		2								2
2							2	1	1	4	2	1	9	1	22	3		1	0	1	0	2		1	0	0	0		1	1	1	1	1			1000	2
2							1	1	1	7	1	6	20			2		1	0	0	0	3		1	0	0	0		1	1	2			1		100	2
2							1	1	1	7	2	6	30	2	28	3		1	0	0	0	3		1	0	0	0		1	1	1	2				200	1	1	2				3000
1	2	1	1	3	2	1	1	1	1	2	1	7	4	1	23	1		0	0	0	1								2								2
1	2	1	1	7	2	6	2	1	1	1	1	7	20	2	26	2		1	0	0	0	5		1	0	0	0		2								2
2							1	1	1	6	2	6	15	3	25	2		1	0	0	0	3		1	0	0	0		1	1	1	2				300	1	2			2	2	500
1	2	1	1	6	2	6	2	1	1	1	1	7				3		0	0	0	1
2							2	1	1	6	1	6	15			4		1	1	1	0	3		1	1	1	0		1	1	2			2	1	50	1	1	2				3000
1	2	1	1	5	2	1	1	1	1	1	1	7				2		0	0	0	1
2							1	1	1	6	2	6	10	1	24	3		1	0	0	0	2		1	0	1	0		1	1	1	1	2			500	2
2							2	2	1	5	2	6	10			3		1	0	1	0	2		1	0	0	0		1	1	1	2				200	2
1	2	1	1	6	2	6	1	1	1	1	1	7	15	1	27	3		1	0	0	0	4		1	1	0	0		1	1	2			1		100	2
1	2	1	1	4	2	1	2	1	1	1	1	7	10	1	24	3		0	0	0	1
1	2	1	1	4	2	6	1	1	1	1	1	7		2	20	3		1	0	0	0	3		1	0	0	0		2								1	2			2	1	750
1	2	1	1	6	2	6	2	1	1	1	1	7		1	26	3		1	0	0	0	3		0	0	1	0		1	1	1	2				200	1	2			2	1	1000
1	2	1	1	6	2	4	2	1	1	1	1	7	10	1	32	3		1	0	0	0	3		1	0	0	0		2								1	2			1		1500
1	1	1	1	7	2	6	2	1	1	1	1	7				3		0	0	0	1
1	2	1	1	4	2	6	2	1	1	1	1	7	15	1	28	3		1	1	0	0	4		1	0	0	0		1	1	1	1	2			500	1	1	2				4000
2							2	1	1	6	2	4	10	0		3		1	1	1	0	3		0	0	1	0		2								2
1	2	1	1	4	2	4	1	1	1	1	1	6	20	1		2		1	0	0	0	3		0	0	1	0		1	1	1	2				200	2
1	2	1	1	5	2	6	2	1	1	1	1	7				3		0	0	0	1
1	2	1	1	7	2	1	2	1	1	1	1	5	20	2	32	2		1	1	1	0	3		1	0	0	0		1	1	1	2				300	2
1	2	1	1	6	2	6	2	1	1	1	1	7	25	1	28	3		1	0	0	0	3		1	0	0	0		1	1	1	2				200	2
2							2	1	1	6	1	6	13			2		1	1	1	0	3		0	1	0	1	mang	1	1	1	1	2			1000	1	1	2				3000
1	2	1					2	1		1	1	7
1							2	1	1	1	1	7		1		2		0	0	0	1
1	2	1		6	2		1		1	1	1	7		1	26	2		1	0	0	0	3		0	0	1	0		1	1	1	2					1	2			2	2	500
1	2	1	1				1	1	1	1	1	7		1		3		1	0	0	0	3		1	0	0	0		1	1	1	2				200
1																2		0	0	0	1																2

## Sheet: Coding schema
Clients or parents	Sex1 - Sex2	Ethnicity1-Ethnicity2	Religion1-Religion2	Education1-Education2	Marital1-Marital2	Job1-Job2	Children	Nutrition status	Who would receive nutrition counseling:	<18 y.o.	Adults	≥60 y.o.	Do not want	Frequency	Communication methods	Face-to-face	Telephone	Mobile apps	Other	Preference	WTP1	200k	400k	800k	100k	50k	max1	WTP2	3mil	6mil	12mil	1.5mil	750k	max2
1: respondent is client	1: Male	1: Kinh	1: No	1: Uneducated	1: Single	1: Unemployed	Numbers of children	1: Very good		1: Yes	1: Yes	1: Yes	1: Yes	1: Daily		1: Yes	1: Yes	1: Yes	1: Yes	1: Yes	1: Yes	1: Yes	1: Yes	1: Yes	1: Yes	1: Yes	thousand VND	1: Yes	1: Yes	1: Yes	1: Yes	1: Yes	1: Yes	thousand VND
2: respondent is client's parent	2: Female	2: Other	2: Other	2: Primary school	2: Living with spouse	2: Freelance		2: Good		0: No	0: No	0: No	0: No	2: Monthly		0: No	0: No	0: No	0: No	2: No	2: No	2: No	2: No	2: No	2: No	2: No		2: No	2: No	2: No	2: No	2: No	2: No
				3: Secondary school	3: Living with partner	3: White collar		3: Average						3: Once per 3 months
				4: High school	4: Divorced	4: Farmer, worker		4: Poor						4: Once per 6 months
				5: College or technical school	5: Widowed	5: Student		5: Very poor						5: Once per year
				6: University		6: Others (with salary)
				7: Post graduate studies
