# Supplementary material for: Preference and willingness to pay for nutritional counseling services in urban Hanoi
Source: F1000Res. 2017 Nov 15;6:223. Originally published 2017 Mar 6. [Version 2] doi: 10.12688/f1000research.10974.2 (PMC5664972; doi:10.12688/f1000research.10974.2)
Supplement: Supplementary file 2 [file f1000research-6-13892-s0001.tgz]

Archive with 1 entries (1 files):
- 02da5299-5805-483a-ab79-040ec9c809ed.docx
